# Supplementary material for: Immunity to Varicella Zoster Virus in Healthcare Workers: A Systematic Review and Meta-Analysis (2024)
Source: Vaccines (Basel). 2024 Sep 6;12(9):1021. doi: 10.3390/vaccines12091021 (PMC11436139; doi:10.3390/vaccines12091021)
Supplement: Supplementary file 1 [file vaccines-12-01021-s001.zip]

Archive with 1 entries (1 files):
- vaccines-3166542-supplementary.pdf
